# Supplementary material for: Comprehensive Evaluation of the Nutritional Properties of Different Germplasms of Polygonatum cyrtonema Hua
Source: Foods. 2024 Mar 7;13(6):815. doi: 10.3390/foods13060815 (PMC10968880; doi:10.3390/foods13060815)
Supplement: Supplementary file 1 [file foods-13-00815-s001.zip]

Archive with 1 entries (1 files):
- foods-2857790-supplementary.pdf
